# Supplementary material for: Stabilization of global temperature at 1.5°C and 2.0°C: implications for coastal areas
Source: Philos Trans A Math Phys Eng Sci. 2018 Apr 2;376(2119):20160448. doi: 10.1098/rsta.2016.0448 (PMC5897821; doi:10.1098/rsta.2016.0448)
Supplement: Data for Nicholls et al FINAL [file rsta20160448supp2.xlsx]

## Sheet: read_me
Title: Stabilisation of global temperature at 1.5°C and 2.0°C: Implications for coastal areas
Authors: Robert J. Nicholls, Sally Brown, Phil Goodwin, Thomas Wahl, Ivan D. Haigh, Jason Lowe, Martin Solan, Jasmin A. Godbold, Daniel Lincke, Jochen Hinkel, Claudia Wolff, Jan-Ludolf Merkens
Fig. 1. Future temperature rise, sea level and surface ocean pH projections to 2300 for a large (9 x 104) ensemble using the WASP Earth System Model. (a) Global temperature anomaly relative to pre-industrial, ΔT (°C), (b) Global Mean-Sea Level rise relative to 1986-2005 (m), and (c) surface ocean pH. The median ensemble projections over time (lines) and the 90% ranges within the ensemble simulati…
Figure 2. Climate stabilisation and global coastal flooding. (a) Expected number of people flooded (millions/yr.) versus time from 2000 to 2300 for stabilisation and unmitigated sea-level rise scenarios across all socio-economic scenarios for each emissions pathway. (b) Relative comparison of impacts under stabilisation, showing the percentage of impact, normalised by unmitigated (RCP8.5) impacts…
Figure 3. Estimates of the dike heights required to protect the major coastal cities under the three median climate scenarios from 2005 to 2300 (red: RCP8.5; blue: 2oC; grey: 1.5oC). The bars show the fraction of the floodplain population protected by the respective dike height while the lines show cumulative population. The numbers in the panels are cumulative number of people protected (in mill…
Figure S1. Figure S1. Reduction in relative sea-level rise in a hypothetical subsiding delta from the years 2000 to 2100 given climate stabilisation at (a) 1.5°C and (b) 2.0°C relative to the RCP8.5 scenario. Contrasting plausible subsidence rates are considered from 0 to 10 mm/yr.

## Sheet: figure1
Surface temperature anomaly above preindustrial for 1.5 degrees scenario (°C)						Surface temperature anomaly above preindustrial for 2.0 degrees scenario (°C)						Surface temperature anomaly above preindustrial for RCP8.5 scenario (°C)						Sea level rise above 1986-2005 for 1.5 degrees scenario (m)						Sea level rise above 1986-2005 for 2.0 degrees scenario (m)						Sea level rise above 1986-2005 for RCP8.5 scenario (m)						Surface ocean pH for 1.5 degrees scenario						Surface ocean pH for 2.0 degrees scenario						Surface ocean pH for RCP8.5 scenario
Year	5th percentile	median	95th percentile			Year	5th percentile	median	95th percentile			Year	5th percentile	median	95th percentile			Year	5th percentile	median	95th percentile			Year	5th percentile	median	95th percentile			Year	5th percentile	median	95th percentile			Year	5th percentile	median	95th percentile			Year	5th percentile	median	95th percentile			Year	5th percentile
1980	0.498273	0.614544	1.01184			1980	0.498262	0.614544	1.01185			1980	0.498274	0.61455	1.01184			1980	-0.0472505	-0.037451	-0.028116			1980	-0.0472522	-0.0374544	-0.0281185			1980	-0.0472462	-0.0374487	-0.0281117			1980	8.12745	8.13104	8.13492			1980	8.12745	8.13104	8.13492			1980	8.12745
1985	0.549864	0.677707	1.1161			1985	0.549845	0.677707	1.11611			1985	0.549866	0.67772	1.11607			1985	-0.0336161	-0.0266627	-0.0200102			1985	-0.0336188	-0.0266647	-0.0200137			1985	-0.0336145	-0.0266601	-0.0200068			1985	8.11987	8.12377	8.12802			1985	8.11987	8.12377	8.12803			1985	8.11987
1990	0.605117	0.744376	1.22533			1990	0.605101	0.744376	1.22534			1990	0.605118	0.744386	1.22532			1990	-0.0186042	-0.0147519	-0.0110599			1990	-0.018605	-0.014753	-0.0110611			1990	-0.0186028	-0.0147511	-0.0110583			1990	8.11078	8.11511	8.11986			1990	8.11078	8.11511	8.11986			1990	8.11078
1995	0.659889	0.807218	1.32853			1995	0.659887	0.807218	1.32853			1995	0.659889	0.807232	1.32846			1995	-0.00275733	-0.0021701	-0.00161003			1995	-0.00275745	-0.00217022	-0.00161029			1995	-0.00275723	-0.00216987	-0.0016098			1995	8.1045	8.10901	8.11393			1995	8.1045	8.10901	8.11393			1995	8.1045
2000	0.716067	0.873209	1.43741			2000	0.716063	0.873209	1.43741			2000	0.716068	0.873214	1.4374			2000	0.00991149	0.0136346	0.0174459			2000	0.00991485	0.0136352	0.0174474			2000	0.00991056	0.0136331	0.0174455			2000	8.09524	8.10013	8.1055			2000	8.09524	8.10013	8.1055			2000	8.09524
2005	0.776952	0.944476	1.55501			2005	0.776952	0.944478	1.55502			2005	0.776952	0.944478	1.555			2005	0.0223231	0.0305145	0.0389138			2005	0.0223254	0.0305165	0.0389149			2005	0.0223216	0.0305109	0.0389122			2005	8.08541	8.09077	8.09662			2005	8.08541	8.09077	8.09662			2005	8.08541
2010	0.841068	1.0205	1.6797			2010	0.841181	1.02067	1.67944			2010	0.840969	1.02048	1.68008			2010	0.0356473	0.04853	0.0617665			2010	0.0356412	0.0485249	0.0617638			2010	0.0356511	0.048531	0.0617711			2010	8.07526	8.08103	8.08732			2010	8.07539	8.08112	8.0874			2010	8.07523
2015	0.910244	1.10326	1.82194			2015	0.908303	1.1011	1.81281			2015	0.91139	1.10513	1.82032			2015	0.0499143	0.0677385	0.0861057			2015	0.0498811	0.067693	0.0860544			2015	0.0500498	0.0678944	0.0862724			2015	8.06459	8.07156	8.07959			2015	8.06509	8.07125	8.07803			2015	8.06367
2020	0.978102	1.18674	1.85227			2020	0.976731	1.18514	1.94988			2020	0.990473	1.20084	1.97805			2020	0.0646044	0.0876774	0.111551			2020	0.0649331	0.0879837	0.11179			2020	0.0656987	0.0888091	0.112692			2020	8.0541	8.06184	8.09094			2020	8.05474	8.06132	8.0693			2020	8.05079
2025	1.04026	1.26739	1.83909			2025	1.04575	1.27135	2.04321			2025	1.07771	1.307	2.15177			2025	0.0793208	0.108123	0.137944			2025	0.0807025	0.109338	0.139009			2025	0.0826852	0.11146	0.141296			2025	8.0446	8.05305	8.10249			2025	8.04434	8.05136	8.06201			2025	8.03696
2030	1.0951	1.34361	1.82845			2030	1.11616	1.36021	2.05776			2030	1.17211	1.42166	2.33999			2030	0.0937073	0.128687	0.165228			2030	0.0971713	0.131741	0.167659			2030	0.101126	0.135976	0.172133			2030	8.03711	8.04619	8.11352			2030	8.03347	8.04102	8.07011			2030	8.0222
2035	1.14136	1.41393	1.81891			2035	1.18762	1.45171	2.09333			2035	1.27308	1.54412	2.54245			2035	0.107457	0.149248	0.193194			2035	0.114124	0.1551	0.197737			2035	0.1211	0.162391	0.205359			2035	8.03174	8.04138	8.12362			2035	8.02257	8.0307	8.07835			2035	8.00664
2040	1.17988	1.46993	1.81875			2040	1.25838	1.54506	2.13065			2040	1.38183	1.67643	2.7597			2040	0.120396	0.16964	0.221537			2040	0.131409	0.179267	0.229225			2040	0.142691	0.190842	0.241174			2040	8.02828	8.03861	8.13251			2040	8.01169	8.02044	8.08507			2040	7.98972
2045	1.21035	1.49615	1.81959			2045	1.32821	1.63916	2.17014			2045	1.49914	1.8195	2.99435			2045	0.132529	0.189748	0.250008			2045	0.14882	0.204155	0.262029			2045	0.165924	0.221565	0.27977			2045	8.02652	8.0379	8.14027			2045	8.00116	8.01056	8.09111			2045	7.97169
2050	1.23295	1.50454	1.81652			2050	1.39567	1.73243	2.20775			2050	1.62468	1.97213	3.24617			2050	0.143731	0.20936	0.278318			2050	0.166136	0.229662	0.295948			2050	0.190978	0.254577	0.321309			2050	8.02547	8.04045	8.14659			2050	7.99105	8.00122	8.09638			2050	7.95232
2055	1.24889	1.50656	1.80834			2055	1.4603	1.82456	2.24506			2055	1.75842	2.13532	3.51365			2055	0.154441	0.228552	0.306144			2055	0.183253	0.255512	0.330961			2055	0.217814	0.290067	0.365931			2055	8.02525	8.04673	8.15032			2055	7.98175	7.99278	8.10122			2055	7.93188
2060	1.25965	1.50599	1.79278			2060	1.51942	1.9117	2.28253			2060	1.89743	2.30568	3.79454			2060	0.164507	0.247194	0.333649			2060	0.199904	0.28149	0.366882			2060	0.246534	0.328052	0.41366			2060	8.02566	8.05245	8.15153			2060	7.97376	7.98584	8.1053			2060	7.91053
2065	1.2663	1.50392	1.77163			2065	1.57221	1.97704	2.31421			2065	2.04144	2.48445	4.08768			2065	0.174384	0.265387	0.360442			2065	0.215855	0.307478	0.403267			2065	0.277215	0.368486	0.464796			2065	8.02669	8.0571	8.15238			2065	7.96707	7.98071	8.10897			2065	7.88853
2070	1.2696	1.50186	1.74196			2070	1.61785	2.00711	2.33716			2070	2.18639	2.66791	4.3892			2070	0.183841	0.283127	0.386929			2070	0.231337	0.333282	0.440097			2070	0.309673	0.411442	0.519144			2070	8.02845	8.06089	8.15279			2070	7.96198	7.97952	8.11202			2070	7.86649
2075	1.27032	1.49985	1.70938			2075	1.65595	2.01861	2.35403			2075	2.33264	2.85457	4.69764			2075	0.193249	0.300535	0.412766			2075	0.246087	0.358705	0.476628			2075	0.343852	0.456764	0.576772			2075	8.03055	8.06426	8.15335			2075	7.95829	7.98684	8.11502			2075	7.84438
2080	1.26833	1.49765	1.67578			2080	1.68582	2.02364	2.36078			2080	2.47745	3.04348	5.01241			2080	0.202826	0.317635	0.438222			2080	0.260196	0.383622	0.512932			2080	0.37952	0.50442	0.637457			2080	8.03278	8.06677	8.15391			2080	7.95642	7.99427	8.11764			2080	7.82272
2085	1.26469	1.49504	1.63673			2085	1.70878	2.02517	2.36059			2085	2.6218	3.23402	5.32484			2085	0.212379	0.334272	0.463305			2085	0.27386	0.408076	0.548837			2085	0.416855	0.554544	0.701564			2085	8.03489	8.06883	8.15466			2085	7.95537	8.00085	8.11998			2085	7.8013
2090	1.25972	1.49226	1.59967			2090	1.72989	2.02582	2.35116			2090	2.76418	3.42628	5.6431			2090	0.22181	0.350777	0.487885			2090	0.287223	0.431939	0.58428			2090	0.455466	0.606592	0.768744			2090	8.03711	8.07038	8.15549			2090	7.95411	8.00654	8.12204			2090	7.78045
2095	1.25363	1.48859	1.57161			2095	1.75105	2.02609	2.33709			2095	2.90426	3.6185	5.96709			2095	0.231174	0.367071	0.512319			2095	0.300223	0.455501	0.619253			2095	0.495349	0.660858	0.83908			2095	8.03916	8.07161	8.15636			2095	7.95247	8.01159	8.12383			2095	7.75996
2100	1.24635	1.48489	1.55326			2100	1.77188	2.026	2.31717			2100	3.04182	3.80951	6.28748			2100	0.240494	0.383234	0.536229			2100	0.313039	0.478623	0.653478			2100	0.536575	0.717298	0.912617			2100	8.04119	8.0726	8.15694			2100	7.95073	8.01597	8.12585			2100	7.7401
2105	1.25809	1.48108	1.54998			2105	1.79288	2.02536	2.29229			2105	3.17583	4.00072	6.61012			2105	0.248645	0.397267	0.557573			2105	0.324526	0.499391	0.684839			2105	0.57791	0.773406	0.986371			2105	8.03487	8.07345	8.15701			2105	7.94861	8.01983	8.12749			2105	7.72077
2110	1.27912	1.47773	1.54992			2110	1.81309	2.0238	2.2642			2110	3.30521	4.18688	6.92903			2110	0.256757	0.411324	0.578644			2110	0.335736	0.519656	0.715186			2110	0.619665	0.831191	1.06301			2110	8.02844	8.0742	8.15633			2110	7.94599	8.02314	8.12884			2110	7.70204
2115	1.29926	1.47602	1.54986			2115	1.83254	2.02136	2.23084			2115	3.42998	4.36977	7.23953			2115	0.264829	0.425344	0.599203			2115	0.346616	0.539477	0.745185			2115	0.662418	0.890534	1.14262			2115	8.0227	8.07485	8.15491			2115	7.94348	8.0261	8.1302			2115	7.68394
2120	1.31758	1.47525	1.54981			2120	1.84902	2.01848	2.19599			2120	3.55018	4.54767	7.55062			2120	0.272865	0.439332	0.62001			2120	0.357705	0.559059	0.774507			2120	0.706052	0.951685	1.22422			2120	8.01758	8.07545	8.15347			2120	7.94118	8.02837	8.13171			2120	7.66632
2125	1.33485	1.47509	1.54975			2125	1.86432	2.01555	2.16034			2125	3.66672	4.72378	7.86553			2125	0.280877	0.453197	0.640541			2125	0.368625	0.578072	0.803432			2125	0.749901	1.01418	1.30876			2125	8.01301	8.07604	8.15199			2125	7.93921	8.0302	8.13294			2125	7.64933
2130	1.34999	1.47483	1.54971			2130	1.87652	2.01224	2.12528			2130	3.77991	4.89666	8.17713			2130	0.288675	0.467033	0.661233			2130	0.379306	0.597036	0.831793			2130	0.794782	1.078	1.39609			2130	8.00905	8.07659	8.15059			2130	7.93757	8.03162	8.13389			2130	7.63273
2135	1.36574	1.47448	1.54968			2135	1.88447	2.00902	2.09443			2135	3.88913	5.0677	8.48349			2135	0.296675	0.480769	0.681751			2135	0.389841	0.615768	0.859921			2135	0.839897	1.14312	1.4862			2135	8.0061	8.07712	8.1495			2135	7.93681	8.03281	8.13498			2135	7.61671
2140	1.38172	1.47371	1.54967			2140	1.89285	2.006	2.07039			2140	3.99511	5.23538	8.78652			2140	0.304291	0.49443	0.701926			2140	0.400475	0.634266	0.887499			2140	0.885811	1.20958	1.57862			2140	8.00451	8.07769	8.14902			2140	7.93651	8.03374	8.13555			2140	7.60103
2145	1.39744	1.47302	1.54963			2145	1.8973	2.00287	2.05293			2145	4.09804	5.39914	9.08407			2145	0.311844	0.508048	0.721872			2145	0.411071	0.652594	0.914758			2145	0.932289	1.27714	1.67286			2145	8.00479	8.07824	8.14846			2145	7.93705	8.0346	8.13623			2145	7.58588
2150	1.41166	1.47207	1.54963			2150	1.90151	1.99964	2.05			2150	4.198	5.55946	9.38919			2150	0.319531	0.521466	0.741645			2150	0.421536	0.670812	0.941649			2150	0.979407	1.3459	1.76955			2150	8.00633	8.07873	8.14789			2150	7.9382	8.03534	8.13654			2150	7.57107
2155	1.42538	1.47103	1.54961			2155	1.90352	1.99679	2.04995			2155	4.2948	5.71667	9.68522			2155	0.32707	0.534826	0.76143			2155	0.431685	0.688867	0.968323			2155	1.02705	1.41528	1.86947			2155	8.00769	8.07925	8.14773			2155	7.93954	8.03604	8.1361			2155	7.55698
2160	1.43529	1.47001	1.54963			2160	1.90582	1.99403	2.0499			2160	4.3877	5.86942	9.97655			2160	0.334691	0.548171	0.780945			2160	0.44186	0.706599	0.994687			2160	1.07518	1.48592	1.97107			2160	8.00896	8.07978	8.14753			2160	7.94108	8.03665	8.13574			2160	7.54398
2165	1.44057	1.46867	1.54961			2165	1.9076	1.99144	2.04985			2165	4.47667	6.01411	10.2625			2165	0.342356	0.561212	0.80039			2165	0.451994	0.724222	1.02054			2165	1.12349	1.55714	2.07508			2165	8.00994	8.08023	8.14762			2165	7.9423	8.03728	8.13486			2165	7.53199
2170	1.44315	1.46744	1.54959			2170	1.91055	1.98901	2.04981			2170	4.56007	6.1532	10.5364			2170	0.349762	0.57419	0.819711			2170	0.462152	0.741708	1.04616			2170	1.17224	1.62921	2.18086			2170	8.01071	8.08069	8.14768			2170	7.94347	8.03778	8.13404			2170	7.52101
2175	1.4447	1.46631	1.54958			2175	1.91337	1.98706	2.04975			2175	4.63824	6.28756	10.8069			2175	0.357072	0.587159	0.838624			2175	0.472219	0.759185	1.07159			2175	1.22119	1.70224	2.28831			2175	8.01138	8.08109	8.14776			2175	7.94459	8.0384	8.13309			2175	7.51085
2180	1.44537	1.46519	1.54951			2180	1.91763	1.9851	2.0497			2180	4.71182	6.41638	11.0617			2180	0.364401	0.599989	0.857337			2180	0.48232	0.776506	1.09677			2180	1.27025	1.77604	2.39811			2180	8.01202	8.08142	8.14799			2180	7.94547	8.03895	8.13204			2180	7.50166
2185	1.44567	1.46412	1.54941			2185	1.92457	1.98292	2.04964			2185	4.78126	6.53644	11.3064			2185	0.371882	0.612571	0.876098			2185	0.492203	0.79357	1.12208			2185	1.31914	1.85001	2.51019			2185	8.0126	8.08182	8.14829			2185	7.94626	8.03946	8.13119			2185	7.49315
2190	1.44549	1.46302	1.54935			2190	1.93192	1.9809	2.04958			2190	4.84768	6.65253	11.5567			2190	0.379233	0.625124	0.89474			2190	0.502069	0.810607	1.14703			2190	1.36824	1.92449	2.6223			2190	8.01296	8.08208	8.14852			2190	7.94687	8.04007	8.13074			2190	7.48553
2195	1.44575	1.4623	1.5492			2195	1.93556	1.97906	2.04955			2195	4.90966	6.76359	11.7848			2195	0.386621	0.637725	0.913005			2195	0.512107	0.827585	1.17176			2195	1.41753	1.99909	2.73709			2195	8.0134	8.08243	8.1487			2195	7.94748	8.04063	8.13036			2195	7.47855
2200	1.44624	1.46155	1.54908			2200	1.94022	1.97691	2.04947			2200	4.9664	6.86859	12.0066			2200	0.393966	0.65024	0.931281			2200	0.521935	0.844426	1.19655			2200	1.46682	2.07441	2.85248			2200	8.01379	8.08272	8.14894			2200	7.94799	8.04114	8.13005			2200	7.47236
2205	1.44626	1.46073	1.54883			2205	1.94251	1.97495	2.04945			2205	5.0195	6.96802	12.2257			2205	0.401095	0.662574	0.949515			2205	0.531501	0.861134	1.22108			2205	1.51643	2.14976	2.96817			2205	8.01404	8.08302	8.14895			2205	7.94852	8.04164	8.1299			2205	7.4668
2210	1.44584	1.46018	1.54868			2210	1.94391	1.97301	2.04934			2210	5.06935	7.06189	12.4283			2210	0.408362	0.674813	0.96751			2210	0.541429	0.877845	1.24525			2210	1.56559	2.225	3.08528			2210	8.01435	8.08325	8.14901			2210	7.94896	8.04214	8.12994			2210	7.46193
2215	1.44578	1.45965	1.54869			2215	1.94377	1.97094	2.04924			2215	5.11526	7.15075	12.6249			2215	0.41571	0.687086	0.985331			2215	0.550948	0.894437	1.26929			2215	1.61484	2.30068	3.20321			2215	8.01463	8.08352	8.14918			2215	7.94933	8.04258	8.12998			2215	7.4577
2220	1.44633	1.45921	1.54854			2220	1.94403	1.96925	2.0491			2220	5.15719	7.2327	12.8188			2220	0.422711	0.699218	1.00319			2220	0.560676	0.91086	1.29324			2220	1.6637	2.37595	3.32247			2220	8.01491	8.08376	8.14959			2220	7.94972	8.04303	8.13007			2220	7.45408
2225	1.44656	1.45874	1.54838			2225	1.9447	1.96757	2.04903			2225	5.19542	7.30944	12.9942			2225	0.429959	0.711452	1.02068			2225	0.570165	0.927237	1.31702			2225	1.71189	2.45132	3.44345			2225	8.01505	8.08395	8.14971			2225	7.95007	8.0434	8.13009			2225	7.45111
2230	1.44657	1.45837	1.54828			2230	1.94517	1.96613	2.0489			2230	5.23048	7.38042	13.1655			2230	0.43715	0.723557	1.03798			2230	0.579866	0.943429	1.34028			2230	1.76045	2.52612	3.56444			2230	8.01531	8.08415	8.15002			2230	7.95039	8.04378	8.13031			2230	7.44867
2235	1.44634	1.45795	1.54791			2235	1.94563	1.96462	2.04867			2235	5.26081	7.44638	13.3318			2235	0.444292	0.735479	1.05538			2235	0.589553	0.959472	1.36352			2235	1.8085	2.60082	3.68445			2235	8.01541	8.08436	8.15018			2235	7.95066	8.04409	8.13041			2235	7.4469
2240	1.44587	1.45747	1.54721			2240	1.9457	1.96337	2.04857			2240	5.28821	7.50701	13.48			2240	0.451448	0.747357	1.07265			2240	0.599116	0.975359	1.38667			2240	1.85614	2.67561	3.80459			2240	8.01554	8.08459	8.1504			2240	7.95094	8.04439	8.13045			2240	7.44561
2245	1.44616	1.45726	1.547			2245	1.94609	1.96233	2.04833			2245	5.31229	7.56233	13.6253			2245	0.458606	0.759139	1.08974			2245	0.608586	0.991225	1.40971			2245	1.90331	2.75011	3.92675			2245	8.01575	8.08477	8.15036			2245	7.95114	8.04473	8.13088			2245	7.44498
2250	1.44614	1.45699	1.54673			2250	1.94586	1.9613	2.04807			2250	5.3328	7.61258	13.7598			2250	0.46566	0.770844	1.10659			2250	0.618212	1.00685	1.43254			2250	1.94983	2.82442	4.04811			2250	8.01583	8.0849	8.15041			2250	7.95137	8.04499	8.13115			2250	7.44483
2255	1.44607	1.45677	1.54634			2255	1.94594	1.96041	2.04776			2255	5.35114	7.65819	13.8831			2255	0.472644	0.782508	1.12332			2255	0.627517	1.02258	1.45545			2255	1.99685	2.89803	4.17114			2255	8.01609	8.08512	8.15046			2255	7.95157	8.04527	8.1314			2255	7.44483
2260	1.44626	1.45653	1.54588			2260	1.94591	1.95965	2.04726			2260	5.36697	7.69989	14.0016			2260	0.479692	0.794157	1.13992			2260	0.636847	1.03828	1.47789			2260	2.04276	2.97102	4.2918			2260	8.01618	8.08528	8.15062			2260	7.95179	8.04557	8.13165			2260	7.44483
2265	1.4461	1.45632	1.54562			2265	1.94605	1.95893	2.04682			2265	5.3821	7.73812	14.1107			2265	0.486946	0.805674	1.15644			2265	0.64611	1.05397	1.50023			2265	2.08897	3.04412	4.4147			2265	8.01628	8.0854	8.15078			2265	7.95211	8.04581	8.13184			2265	7.44482
2270	1.4459	1.45604	1.54522			2270	1.94584	1.95823	2.04627			2270	5.39572	7.77344	14.2204			2270	0.494001	0.817218	1.17291			2270	0.655475	1.06955	1.52233			2270	2.13477	3.11619	4.53587			2270	8.01637	8.08551	8.15086			2270	7.95221	8.04595	8.13217			2270	7.44481
2275	1.44611	1.45591	1.54476			2275	1.94567	1.95768	2.0457			2275	5.40813	7.80657	14.3211			2275	0.500748	0.82855	1.18916			2275	0.664809	1.085	1.54424			2275	2.17995	3.18831	4.65804			2275	8.01649	8.08565	8.15081			2275	7.9523	8.04617	8.13244			2275	7.4448
2280	1.44587	1.45575	1.54426			2280	1.94579	1.95731	2.04538			2280	5.41898	7.83813	14.4221			2280	0.50748	0.839982	1.20535			2280	0.673917	1.10044	1.56622			2280	2.22563	3.26025	4.77895			2280	8.01652	8.08571	8.15074			2280	7.95246	8.04636	8.13272			2280	7.44478
2285	1.4465	1.4557	1.5439			2285	1.94574	1.95687	2.04512			2285	5.42948	7.86825	14.5179			2285	0.514232	0.851446	1.22155			2285	0.683159	1.11564	1.58785			2285	2.27084	3.33217	4.90022			2285	8.01668	8.08585	8.1509			2285	7.95264	8.04652	8.13285			2285	7.44476
2290	1.44618	1.45545	1.54373			2290	1.94585	1.95656	2.04455			2290	5.43933	7.89633	14.6096			2290	0.521008	0.862892	1.23754			2290	0.692318	1.13078	1.60935			2290	2.31615	3.40341	5.0223			2290	8.01683	8.08597	8.15108			2290	7.95277	8.04672	8.13299			2290	7.44475
2295	1.44575	1.45529	1.54319			2295	1.94595	1.95624	2.04401			2295	5.44877	7.92331	14.6867			2295	0.527907	0.874264	1.25348			2295	0.701368	1.14584	1.63077			2295	2.36085	3.47412	5.14532			2295	8.01695	8.08609	8.1511			2295	7.9529	8.04684	8.13308			2295	7.44473
2300	1.44603	1.45511	1.54258			2300	1.94613	1.95592	2.04371			2300	5.45776	7.94717	14.7673			2300	0.534506	0.885367	1.26936			2300	0.710646	1.16085	1.65216			2300	2.40411	3.54493	5.26741			2300	8.01699	8.08626	8.15117			2300	7.95305	8.04707	8.13334			2300	7.44472
[truncated: 2 more columns]

## Sheet: figure 2(a)
	Expected number of people flooded (millions/year) across all SSPs
		RCP8.5			2.0 degrees			1.5 degrees
	low	mean	high	low	mean	high	low	mean	high
2005	1.90935	2.10201	2.30941	1.90936	2.10205	2.30946	1.90935	2.10204	2.30945
2015	3.34314	4.53737	5.90891	3.33374	4.52709	5.89874	3.33881	4.53222	5.90342
2025	7.06032	10.7332	15.272	6.9017	10.4943	14.9439	6.72262	10.3173	14.7866
2035	13.316	20.6828	29.9171	12.4433	19.4413	28.4179	11.6538	18.6204	27.7201
2045	21.7137	33.1365	47.3573	18.5648	30.0682	44.546	16.114	27.7561	42.6895
2055	31.8042	47.9171	70.2388	25.779	41.424	62.0744	20.734	36.393	56.5811
2065	41.1678	62.5672	92.5052	32.0943	52.0252	80.4614	24.9842	44.4686	71.9535
2075	51.2217	76.2576	114.516	36.2803	60.738	98.0299	28.4351	50.9487	85.0011
2085	58.9643	87.5145	134.271	38.9601	67.3107	114.346	30.4657	56.0606	98.8058
2095	64.8269	96.7611	156.473	39.9493	71.6726	126.809	31.5527	60.1318	113.241
2105	73.0576	109.143	176.097	43.3978	78.2302	136.91	35.2381	65.2745	120.335
2115	81.2203	121.206	193.714	46.8463	83.6297	146.309	38.0548	69.9091	126.686
2125	89.8073	133.284	212.462	50.4963	88.9093	155.61	40.4852	74.4208	133.282
2135	98.7622	146.26	233.449	54.3597	94.2826	164.88	43.0183	78.8567	139.997
2145	106.939	160.185	257.447	58.2807	99.2645	172.437	45.6382	83.0926	146.984
2155	114.774	173.7	281.095	62.1096	104.131	179.527	48.1863	86.9928	153.874
2165	122.365	187.529	305.362	65.043	108.7	186.658	51.045	90.959	160.637
2175	130.226	201.938	331.536	67.8553	113.209	193.67	53.8024	94.7897	166.977
2185	138.582	216.237	359.1	70.7552	117.702	200.404	56.6117	98.4162	172.451
2195	147.513	230.739	387.6	73.6322	121.907	207.171	58.8952	101.769	177.679
2205	157.094	245.814	417.108	76.4655	126.056	213.88	61.2129	105.281	183.136
2215	166.534	261.191	448.142	78.9231	130.063	220.551	63.5599	108.785	188.514
2225	174.409	276.309	479.951	81.2922	134.075	227.305	65.9177	112.453	193.892
2235	182.195	291.483	512.148	83.7922	138.181	234.143	68.2581	115.909	199.219
2245	189.502	306.403	543.556	86.2952	142.289	241.021	70.5531	119.214	204.478
2255	196.727	321.285	574.416	89.1067	146.64	248.074	73.111	122.61	209.656
2265	203.83	335.876	604.233	91.8797	150.878	254.926	75.2949	125.872	214.887
2275	210.824	350.293	633.459	94.3724	154.759	261.23	77.6228	129.184	220.073
2285	217.862	364.518	661.47	96.6548	158.458	267.295	80.1312	132.61	225.417
2295	224.882	378.637	689.336	98.9428	162.206	273.439	82.4579	135.922	230.608

## Sheet: figure 2(b)
	Percentage flood impact under stabilisation normalised by unmitigated (RCP8.5) flood impact for the same socio-economic scenario.
		1.5 degrees			2.0 degrees
	low	mean	high	low	mean	high
2015	1	1.00001	1.00002	1.00001	1.00002	1.00003
2025	0.998703	0.998831	0.999072	0.997184	0.997634	0.998288
2035	0.952104	0.959366	0.968257	0.97666	0.977607	0.978522
2045	0.87339	0.894432	0.926564	0.930773	0.938172	0.949888
2055	0.741771	0.822331	0.901434	0.854723	0.899214	0.940636
2065	0.651926	0.746596	0.805553	0.810553	0.858758	0.892245
2075	0.605932	0.696643	0.777832	0.77837	0.824077	0.871084
2085	0.545997	0.654048	0.744879	0.699172	0.785534	0.856037
2095	0.502863	0.626206	0.735869	0.647362	0.756608	0.851606
2105	0.471698	0.607199	0.72371	0.603805	0.729041	0.810421
2115	0.467551	0.585793	0.683345	0.58254	0.705438	0.777923
2125	0.454078	0.565553	0.653985	0.565092	0.678966	0.755284
2135	0.437411	0.547708	0.627322	0.551387	0.656679	0.732413
2145	0.423594	0.529253	0.59969	0.540308	0.635115	0.706278
2155	0.414965	0.509834	0.570929	0.535404	0.611967	0.669796
2165	0.407711	0.492633	0.547409	0.530871	0.593261	0.63867
2175	0.404694	0.477631	0.526054	0.52114	0.574259	0.611268
2185	0.400277	0.462913	0.503647	0.51009	0.556072	0.589542
2195	0.394593	0.449824	0.484759	0.498458	0.540786	0.575309
2205	0.384507	0.436619	0.470799	0.485414	0.525673	0.55823
2215	0.374153	0.424578	0.458292	0.47111	0.510834	0.540902
2225	0.365897	0.413602	0.446914	0.457129	0.496572	0.525342
2235	0.362819	0.405144	0.438303	0.449478	0.484688	0.511057
2245	0.360057	0.396806	0.42837	0.443499	0.474361	0.498312
2255	0.358528	0.389162	0.417993	0.43968	0.465478	0.486203
2265	0.358431	0.382663	0.407846	0.431872	0.458277	0.481346
2275	0.355636	0.376443	0.398746	0.4219	0.451747	0.476927
2285	0.347415	0.371122	0.391305	0.412387	0.444984	0.471723
2295	0.340782	0.3667	0.389914	0.404092	0.438372	0.46568
0	0.334536	0.362363	0.387375	0.39667	0.432502	0.460083

## Sheet: figure3
	Population in the protected flood plain by elevation (millions)
Dike Elevation (m)	2005	2050			2100			2300
		1.5deg	2deg	RCP8.5	1.5deg	2deg	RCP8.5	1.5deg	2deg	RCP8.5
0.5	0.825321	0.061435	0.0642658	0.0660588	0	0	0	0.00150366	0	0
1	2.46858	5.33684	5.39539	4.65824	3.35834	3.42743	0.163337	0	0.00214064	0
1.5	3.30648	7.53144	7.59414	8.2234	9.73738	7.98821	7.26889	3.86878	0.165347	0
2	2.32874	3.65198	3.51916	3.78313	8.25293	7.98959	12.3531	12.6881	5.27348	0
2.5	5.50893	12.6845	8.4245	7.51147	7.0752	10.1809	12.0977	7.94332	15.7353	0
3	3.99771	8.43969	13.029	14.1059	18.146	13.8502	2.44877	10.5753	14.24	0
3.5	2.31417	6.54894	6.63328	6.71762	5.92501	11.3334	20.9136	13.6042	4.30316	0.0202345
4	0.565419	2.80093	2.82649	2.85206	3.80769	4.16351	6.2233	17.7456	30.2212	0.595678
4.5	3.91404	6.79372	6.87342	6.95312	4.25788	4.56131	5.77099	0.986417	3.93855	10.4316
5	0.846909	2.25578	2.21429	2.21793	6.43683	6.74518	3.63437	6.49787	1.50143	32.1344
5.5	0.673464	0.76233	0.811549	0.815737	2.35193	2.36778	9.40013	14.4139	8.66152	31.7423
6	0	0	0	0	0.773632	0.790677	0.945457	2.38916	13.7467	14.7686
6.5	0.341448	0	0	0	0	0	0	0.95433	3.45165	57.4391
7	0	0.378109	0.378963	0.379817	0.374743	0.378871	0	0	0	6.38258
7.5	0	0	0	0	0	0	0.390189	0.401738	0	3.25786
8	0	0	0	0	0	0	0	0	0.415893	20.0831
8.5	0	0	0	0	0	0	0	0	0	27.8737
9	0	0	0	0	0	0	0	0	0	4.70034
9.5	0	0	0	0	0	0	0	0	0	0
10	0	0	0	0	0	0	0	0	0	0
Sum	27.0912	57.2456	57.7645	58.2845	70.4976	73.777	81.6098	92.0703	101.656	209.429

## Sheet: figure s1
	1995	2000	2005	2010	2015	2020	2025	2030	2035	2040	2045	2050	2055	2060	2065	2070	2075	2080	2085	2090	2095	2100
Reduction in relative sea-level rise comparing 1.5 degrees stabilisation with RCP8.5 emissions
Delta subsidence
0 mm/yr	-0.000105997	-0.000106359	-0.000117991	1.95751e-05	0.00229548	0.0127436	0.029939	0.053605	0.0809343	0.111097	0.143601	0.177616	0.21207	0.246481	0.279789	0.311868	0.342034	0.370297	0.397212	0.421725	0.444554	0.465725
3 mm/yr	-0.000105997	-5.06407e-05	-5.94934e-05	1.01571e-05	0.00121858	0.00690896	0.0165641	0.0302478	0.0465419	0.0650683	0.0856297	0.107768	0.130863	0.15459	0.178221	0.201614	0.224221	0.245957	0.267143	0.286919	0.305755	0.323611
6 mm/yr	-0.000105997	-3.32317e-05	-3.97742e-05	6.85767e-06	0.000829455	0.00473914	0.0114493	0.0210679	0.0326623	0.0460071	0.0610029	0.0773499	0.0946279	0.112608	0.130755	0.148954	0.166775	0.18413	0.201245	0.21742	0.233006	0.247951
10 mm/yr	-0.000105997	-2.27869e-05	-2.75839e-05	4.78515e-06	0.000581759	0.00334038	0.00811014	0.0149987	0.0233699	0.0330846	0.0440944	0.0561997	0.0691122	0.082673	0.0964903	0.110479	0.124311	0.137908	0.151437	0.164343	0.176889	0.189025
Reduction in relative sea-level rise comparing 2.0 degrees stabilisation with RCP8.5 emissions
Delta subsidence
0 mm/yr	-0.000158996	-0.000154037	-0.00018518	0.000124663	0.00296711	0.00929353	0.0190382	0.0311452	0.0448978	0.0606523	0.0785774	0.0978682	0.119129	0.141935	0.165563	0.189967	0.214682	0.239479	0.264123	0.287926	0.310743	0.332742
3 mm/yr	-0.000158996	-7.33417e-05	-9.33716e-05	6.46844e-05	0.00157513	0.00503849	0.0105331	0.0175744	0.0258188	0.0355234	0.0468559	0.0593812	0.0735119	0.0890198	0.105461	0.122809	0.140735	0.159066	0.177635	0.195889	0.213723	0.231207
6 mm/yr	-0.000158996	-4.81286e-05	-6.24234e-05	4.36725e-05	0.00107214	0.00345611	0.00728059	0.0122407	0.0181192	0.0251171	0.0333803	0.0426206	0.0531568	0.0648449	0.077373	0.0907322	0.104678	0.119081	0.133816	0.14844	0.162871	0.177151
10 mm/yr	-0.000158996	-3.30017e-05	-4.32914e-05	3.04738e-05	0.000751975	0.00243603	0.00515724	0.00871442	0.0129643	0.0180622	0.0241281	0.0309666	0.0388235	0.0476069	0.0570971	0.0672961	0.078025	0.089188	0.100697	0.112202	0.123645	0.135051
